# Supplementary material for: Vitamin D Reprograms Non-Coding RNA Networks to Block Zika Virus in Human Macrophages
Source: Pathophysiology. 2026 Feb 3;33(1):15. doi: 10.3390/pathophysiology33010015 (PMC12921728; doi:10.3390/pathophysiology33010015)
Supplement: Supplementary file 1 [file pathophysiology-33-00015-s001.zip › Supplementary Table S1.xlsx]

## Sheet: DEG lncRNAs
	Ensembl ID	Gene Symbol	Description	RNA type
	ENSG00000273294	C1QTNF3-AMACR	C1QTNF3-AMACR readthrough (NMD candidate) [Source:HGNC Symbol;Acc:HGNC:49198]	LncRNA
	ENSG00000273331	TM4SF19-DYNLT2B	TM4SF19-DYNLT2B readthrough (NMD candidate) [Source:HGNC Symbol;Acc:HGNC:49190]	LncRNA
	ENSG00000224905	ENSG00000224905	novel transcript, antisense to LIPI	lncRNA
	ENSG00000286872	ENSG00000286872	novel transcript, antisense to TM6SF1	lncRNA
	ENSG00000287117	ENSG00000287117	novel transcript	lncRNA
	ENSG00000287188	ENSG00000287188	novel transcript, antisense to ANXA10	lncRNA
	ENSG00000287494	ENSG00000287494	novel transcript	lncRNA
	ENSG00000287733	ENSG00000287733	novel transcript	lncRNA
	ENSG00000176659	LINC02910	long intergenic non-protein coding RNA 2910 [Source:HGNC Symbol;Acc:HGNC:26601]	lncRNA
	ENSG00000177335	LINC02904	long intergenic non-protein coding RNA 2904 [Source:HGNC Symbol;Acc:HGNC:26731]	lncRNA
	ENSG00000180066	LINC02870	long intergenic non-protein coding RNA 2870 [Source:HGNC Symbol;Acc:HGNC:27275]	lncRNA
	ENSG00000180539	LINC02908	long intergenic non-protein coding RNA 2908 [Source:HGNC Symbol;Acc:HGNC:31426]	lncRNA
	ENSG00000185433	LINC00158	long intergenic non-protein coding RNA 158 [Source:HGNC Symbol;Acc:HGNC:1283]	lncRNA
	ENSG00000187185	ENSG00000187185	novel transcript	lncRNA
	ENSG00000196696	PDXDC2P-NPIPB14P	PDXDC2P-NPIPB14P readthrough [Source:NCBI gene (formerly Entrezgene);Acc:283970]	lncRNA
	ENSG00000197585	ENSG00000197585	novel transcript, antisense to VWC2L	lncRNA
	ENSG00000203721	LINC00862	long intergenic non-protein coding RNA 862 [Source:HGNC Symbol;Acc:HGNC:21901]	lncRNA
	ENSG00000204971	ENSG00000204971	novel transcript	lncRNA
	ENSG00000205414	ENSG00000205414	novel transcript, antisense to NKD1	lncRNA
	ENSG00000205853	RFPL3S	RFPL3 antisense [Source:HGNC Symbol;Acc:HGNC:9981]	lncRNA
	ENSG00000214870	LINC02981	long intergenic non-protein coding RNA 2981 [Source:HGNC Symbol;Acc:HGNC:56055]	lncRNA
	ENSG00000214894	LINC00243	long intergenic non-protein coding RNA 243 [Source:HGNC Symbol;Acc:HGNC:30956]	lncRNA
	ENSG00000215483	LINC00598	long intergenic non-protein coding RNA 598 [Source:HGNC Symbol;Acc:HGNC:42770]	lncRNA
	ENSG00000222042	ENSG00000222042	novel transcript	lncRNA
	ENSG00000223466	LINC01825	long intergenic non-protein coding RNA 1825 [Source:HGNC Symbol;Acc:HGNC:52631]	lncRNA
	ENSG00000223786	ENSG00000223786	novel transcript	lncRNA
	ENSG00000223960	CHROMR	cholesterol induced regulator of metabolism RNA [Source:HGNC Symbol;Acc:HGNC:54059]	lncRNA
	ENSG00000224307	LINC02975	long intergenic non-protein coding RNA 2975 [Source:HGNC Symbol;Acc:HGNC:56025]	lncRNA
	ENSG00000224789	ENSG00000224789	novel transcript	lncRNA
	ENSG00000225231	LINC02470	long intergenic non-protein coding RNA 2470 [Source:HGNC Symbol;Acc:HGNC:53409]	lncRNA
	ENSG00000225450	ENSG00000225450	novel transcript	lncRNA
	ENSG00000225689	ENSG00000225689	novel transcript	lncRNA
	ENSG00000225964	NRIR	negative regulator of interferon response [Source:HGNC Symbol;Acc:HGNC:51269]	lncRNA
	ENSG00000226004	LINC02528	long intergenic non-protein coding RNA 2528 [Source:HGNC Symbol;Acc:HGNC:53554]	lncRNA
	ENSG00000226032	ENSG00000226032	novel transcript	lncRNA
	ENSG00000226091	LINC00937	long intergenic non-protein coding RNA 937 [Source:HGNC Symbol;Acc:HGNC:48629]	lncRNA
	ENSG00000226281	ENSG00000226281	novel transcript	lncRNA
	ENSG00000226699	ENSG00000226699	novel transcript, antisense to PRAP1	lncRNA
	ENSG00000227082	LINC02798	long intergenic non-protein coding RNA 2798 [Source:HGNC Symbol;Acc:HGNC:54323]	lncRNA
	ENSG00000227240	ENSG00000227240	novel transcript	lncRNA
	ENSG00000227502	MROCKI	MARCKS cis regulating lncRNA promoter of cytokines and inflammation [Source:HGNC Symbol;Acc:HGNC:50323]	lncRNA
	ENSG00000227683	ENSG00000227683	novel transcript	lncRNA
	ENSG00000227757	ENSG00000227757	novel transcript	lncRNA
	ENSG00000227917	ENSG00000227917	novel transcript	lncRNA
	ENSG00000228065	LINC01515	long intergenic non-protein coding RNA 1515 [Source:HGNC Symbol;Acc:HGNC:51210]	lncRNA
	ENSG00000228222	ENSG00000228222	novel transcript (hCG1660379)	lncRNA
	ENSG00000228262	LINC01320	long intergenic non-protein coding RNA 1320 [Source:HGNC Symbol;Acc:HGNC:50526]	lncRNA
	ENSG00000228315	GUSBP11	GUSB pseudogene 11 [Source:HGNC Symbol;Acc:HGNC:42325]	lncRNA
	ENSG00000228318	ENSG00000228318	novel transcript	lncRNA
	ENSG00000228566	ENSG00000228566	novel transcript	lncRNA
	ENSG00000228863	ENSG00000228863	novel transcript, antisense to CD48	lncRNA
	ENSG00000229044	ENSG00000229044	novel transcript	lncRNA
	ENSG00000229140	CCDC26	CCDC26 long non-coding RNA [Source:HGNC Symbol;Acc:HGNC:28416]	lncRNA
	ENSG00000229267	SNHG31	small nucleolar RNA host gene 31 [Source:HGNC Symbol;Acc:HGNC:54196]	lncRNA
	ENSG00000229771	ENSG00000229771	novel transcript	lncRNA
	ENSG00000230023	LINC02800	long intergenic non-protein coding RNA 2800 [Source:HGNC Symbol;Acc:HGNC:27642]	lncRNA
	ENSG00000230438	SERPINB9P1	serpin family B member 9 pseudogene 1 [Source:HGNC Symbol;Acc:HGNC:28590]	lncRNA
	ENSG00000230606	APPAT	atherosclerotic plaque pathogenesis associated transcript [Source:HGNC Symbol;Acc:HGNC:56009]	lncRNA
	ENSG00000230647	ENSG00000230647	novel transcript	lncRNA
	ENSG00000230649	ENSG00000230649	novel transcript	lncRNA
	ENSG00000230943	LINC02541	long intergenic non-protein coding RNA 2541 [Source:HGNC Symbol;Acc:HGNC:53574]	lncRNA
	ENSG00000231346	LINC01160	long intergenic non-protein coding RNA 1160 [Source:HGNC Symbol;Acc:HGNC:49525]	lncRNA
	ENSG00000231528	FAM225A	family with sequence similarity 225 member A [Source:HGNC Symbol;Acc:HGNC:27855]	lncRNA
	ENSG00000231574	LINC02015	long intergenic non-protein coding RNA 2015 [Source:HGNC Symbol;Acc:HGNC:52850]	lncRNA
	ENSG00000231806	PCAT7	prostate cancer associated transcript 7 [Source:HGNC Symbol;Acc:HGNC:48824]	lncRNA
	ENSG00000231808	LINC01388	long intergenic non-protein coding RNA 1388 [Source:HGNC Symbol;Acc:HGNC:50660]	lncRNA
	ENSG00000231918	ENSG00000231918	novel transcript	lncRNA
	ENSG00000232453	LINC02777	long intergenic non-protein coding RNA 2777 [Source:HGNC Symbol;Acc:HGNC:54297]	lncRNA
	ENSG00000232884	ENSG00000232884	novel transcript	lncRNA
	ENSG00000232931	LINC00342	long intergenic non-protein coding RNA 342 [Source:HGNC Symbol;Acc:HGNC:42470]	lncRNA
	ENSG00000233077	LINC01271	long intergenic non-protein coding RNA 1271 [Source:HGNC Symbol;Acc:HGNC:50327]	lncRNA
	ENSG00000234311	ENSG00000234311	novel transcript	lncRNA
	ENSG00000234380	LINC01426	long intergenic non-protein coding RNA 1426 [Source:HGNC Symbol;Acc:HGNC:50734]	lncRNA
	ENSG00000234394	LINC03025	long intergenic non-protein coding RNA 3025 [Source:NCBI gene (formerly Entrezgene);Acc:440896]	lncRNA
	ENSG00000234572	LINC01800	long intergenic non-protein coding RNA 1800 [Source:HGNC Symbol;Acc:HGNC:52590]	lncRNA
	ENSG00000235027	PRADX	PRC2 and DDX5 associated lncRNA [Source:HGNC Symbol;Acc:HGNC:40168]	lncRNA
	ENSG00000235244	DANT2	DXZ4 associated non-coding transcript 2, distal [Source:HGNC Symbol;Acc:HGNC:50862]	lncRNA
	ENSG00000235314	LINC00957	long intergenic non-protein coding RNA 957 [Source:HGNC Symbol;Acc:HGNC:22332]	lncRNA
	ENSG00000236204	LINC01376	long intergenic non-protein coding RNA 1376 [Source:HGNC Symbol;Acc:HGNC:50637]	lncRNA
	ENSG00000236423	LINC01134	long intergenic non-protein coding RNA 1134 [Source:HGNC Symbol;Acc:HGNC:49449]	lncRNA
	ENSG00000236841	ENSG00000236841	novel transcript	lncRNA
	ENSG00000236990	ENSG00000236990	novel transcript (FLJ31241)	lncRNA
	ENSG00000237352	LINC01358	long intergenic non-protein coding RNA 1358 [Source:HGNC Symbol;Acc:HGNC:50589]	lncRNA
	ENSG00000237499	WAKMAR2	wound and keratinocyte migration associated lncRNA 2 [Source:HGNC Symbol;Acc:HGNC:53754]	lncRNA
	ENSG00000237525	ENSG00000237525	novel transcript	lncRNA
	ENSG00000237568	ENSG00000237568	novel transcript	lncRNA
	ENSG00000237638	LINC02245	long intergenic non-protein coding RNA 2245 [Source:HGNC Symbol;Acc:HGNC:53134]	lncRNA
	ENSG00000237989	LINC01679	long intergenic non-protein coding RNA 1679 [Source:HGNC Symbol;Acc:HGNC:52469]	lncRNA
	ENSG00000238160	LINC02863	long intergenic non-protein coding RNA 2863 [Source:HGNC Symbol;Acc:HGNC:41290]	lncRNA
	ENSG00000239440	LINC02008	long intergenic non-protein coding RNA 2008 [Source:HGNC Symbol;Acc:HGNC:52844]	lncRNA
	ENSG00000242258	LINC00996	long intergenic non-protein coding RNA 996 [Source:HGNC Symbol;Acc:HGNC:27800]	lncRNA
	ENSG00000242268	LINC02082	long intergenic non-protein coding RNA 2082 [Source:HGNC Symbol;Acc:HGNC:52931]	lncRNA
	ENSG00000242808	SOX2-OT	SOX2 overlapping transcript [Source:HGNC Symbol;Acc:HGNC:20209]	lncRNA
	ENSG00000243491	ENSG00000243491	novel transcript	lncRNA
	ENSG00000246363	LINC02458	long intergenic non-protein coding RNA 2458 [Source:HGNC Symbol;Acc:HGNC:53394]	lncRNA
	ENSG00000246640	PICART1	p53 inducible cancer associated RNA transcript 1 [Source:HGNC Symbol;Acc:HGNC:27576]	lncRNA
	ENSG00000248673	LINC01331	long intergenic non-protein coding RNA 1331 [Source:HGNC Symbol;Acc:HGNC:50538]	lncRNA
	ENSG00000248693	LINC02100	long intergenic non-protein coding RNA 2100 [Source:HGNC Symbol;Acc:HGNC:52955]	lncRNA
	ENSG00000248752	ENSG00000248752	novel transcript	lncRNA
	ENSG00000249171	ENSG00000249171	novel transcript	lncRNA
	ENSG00000249464	LINC01091	long intergenic non-protein coding RNA 1091 [Source:HGNC Symbol;Acc:HGNC:27721]	lncRNA
	ENSG00000249526	ENSG00000249526	novel transcript	lncRNA
	ENSG00000249635	ENSG00000249635	novel transcript	lncRNA
	ENSG00000250041	ENSG00000250041	novel transcript	lncRNA
	ENSG00000250057	ENSG00000250057	novel transcript	lncRNA
	ENSG00000250274	ENSG00000250274	novel transcript	lncRNA
	ENSG00000250302	LINC01618	long intergenic non-protein coding RNA 1618 [Source:HGNC Symbol;Acc:HGNC:27195]	lncRNA
	ENSG00000250929	LINC01181	long intergenic non-protein coding RNA 1181 [Source:HGNC Symbol;Acc:HGNC:25533]	lncRNA
	ENSG00000251209	LINC00923	long intergenic non-protein coding RNA 923 [Source:HGNC Symbol;Acc:HGNC:28088]	lncRNA
	ENSG00000251301	LINC02384	long intergenic non-protein coding RNA 2384 [Source:HGNC Symbol;Acc:HGNC:53308]	lncRNA
	ENSG00000251314	ENSG00000251314	novel transcript, antisense to PCSK1	lncRNA
	ENSG00000251580	LINC02482	long intergenic non-protein coding RNA 2482 [Source:HGNC Symbol;Acc:HGNC:53458]	lncRNA
	ENSG00000251584	ENSG00000251584	novel transcript	lncRNA
	ENSG00000253320	MAILR	macrophage interferon regulatory lncRNA [Source:HGNC Symbol;Acc:HGNC:51558]	lncRNA
	ENSG00000253891	ENSG00000253891	novel transcript	lncRNA
	ENSG00000253931	LINC02990	long intergenic non-protein coding RNA 2990 [Source:HGNC Symbol;Acc:HGNC:56101]	lncRNA
	ENSG00000253939	ENSG00000253939	novel transcript, antisense to IDO1 and IDO2	lncRNA
	ENSG00000253983	ENSG00000253983	novel transcript	lncRNA
	ENSG00000254248	ENSG00000254248	novel transcript, antisense to NDUFAF6	lncRNA
	ENSG00000254401	LINC02752	long intergenic non-protein coding RNA 2752 [Source:HGNC Symbol;Acc:HGNC:54272]	lncRNA
	ENSG00000255182	ENSG00000255182	novel transcript, antisense to PPP1R16A	lncRNA
	ENSG00000255299	ENSG00000255299	novel transcript	lncRNA
	ENSG00000255491	ENSG00000255491	novel transcript	lncRNA
	ENSG00000255847	ENSG00000255847	novel transcript	lncRNA
	ENSG00000255921	ENSG00000255921	novel transcript, antisense to BCAT1	lncRNA
	ENSG00000256001	ENSG00000256001	novel transcript	lncRNA
	ENSG00000256995	LINC02955	long intergenic non-protein coding RNA 2955 [Source:HGNC Symbol;Acc:HGNC:55973]	lncRNA
	ENSG00000257181	ENSG00000257181	novel transcript	lncRNA
	ENSG00000257242	LINC01619	long intergenic non-protein coding RNA 1619 [Source:HGNC Symbol;Acc:HGNC:27409]	lncRNA
	ENSG00000257258	ENSG00000257258	novel transcript	lncRNA
	ENSG00000257452	ENSG00000257452	novel transcript, antisense to OAS1, OAS2 and OAS3	lncRNA
	ENSG00000257514	ENSG00000257514	novel transcript, antisense to MYBPC1	lncRNA
	ENSG00000257595	LINC02356	long intergenic non-protein coding RNA 2356 [Source:HGNC Symbol;Acc:HGNC:53278]	lncRNA
	ENSG00000257764	ENSG00000257764	novel transcript, antisense to LYZ	lncRNA
	ENSG00000257831	ENSG00000257831	novel transcript, antisense to HEATR5A	lncRNA
	ENSG00000258018	LINC02457	long intergenic non-protein coding RNA 2457 [Source:HGNC Symbol;Acc:HGNC:53393]	lncRNA
	ENSG00000258404	LINC02320	long intergenic non-protein coding RNA 2320 [Source:HGNC Symbol;Acc:HGNC:53239]	lncRNA
	ENSG00000258602	LINC01629	long intergenic non-protein coding RNA 1629 [Source:HGNC Symbol;Acc:HGNC:52260]	lncRNA
	ENSG00000258603	ENSG00000258603	novel transcript, antisense to ACOT6	lncRNA
	ENSG00000258791	LINC00520	long intergenic non-protein coding RNA 520 [Source:HGNC Symbol;Acc:HGNC:19843]	lncRNA
	ENSG00000258810	ENSG00000258810	novel transcript, antisense to RNASE1	lncRNA
	ENSG00000259124	ENSG00000259124	novel transcript	lncRNA
	ENSG00000259225	LINC02345	long intergenic non-protein coding RNA 2345 [Source:HGNC Symbol;Acc:HGNC:53267]	lncRNA
	ENSG00000259341	ENSG00000259341	novel transcript	lncRNA
	ENSG00000259342	ENSG00000259342	novel transcript, antisense to C15orf48	lncRNA
	ENSG00000259354	ENSG00000259354	novel transcript, antisense to SLC30A4	lncRNA
	ENSG00000260086	ENSG00000260086	novel transcript	lncRNA
	ENSG00000260196	ENSG00000260196	antisense to KCNJ11 and overlapping to a novel gene	lncRNA
	ENSG00000260803	ENSG00000260803	novel transcript	lncRNA
	ENSG00000260997	ENSG00000260997	novel transcript, overlapping MYO1G	lncRNA
	ENSG00000261645	DISC1FP1	DISC1 fusion partner 1 [Source:HGNC Symbol;Acc:HGNC:33625]	lncRNA
	ENSG00000261795	ENSG00000261795	novel transcript	lncRNA
	ENSG00000261888	ENSG00000261888	novel transcript	lncRNA
	ENSG00000262039	ENSG00000262039	novel transcript, antisense to PHB	lncRNA
	ENSG00000262097	LINC02185	long intergenic non-protein coding RNA 2185 [Source:HGNC Symbol;Acc:HGNC:53047]	lncRNA
	ENSG00000266490	ENSG00000266490	novel transcript	lncRNA
	ENSG00000266602	ENSG00000266602	novel transcript	lncRNA
	ENSG00000266877	ENSG00000266877	novel transcript	lncRNA
	ENSG00000267108	ENSG00000267108	novel transcript	lncRNA
	ENSG00000267123	SCAT1	S-phase cancer associated transcript 1 [Source:HGNC Symbol;Acc:HGNC:52930]	lncRNA
	ENSG00000267199	ENSG00000267199	novel transcript, antisense SPIRE1	lncRNA
	ENSG00000267698	ENSG00000267698	novel transcript, antisense to CLIP3 and THAP8	lncRNA
	ENSG00000267737	ENSG00000267737	novel transcript	lncRNA
	ENSG00000267745	ENSG00000267745	novel transcript	lncRNA
	ENSG00000268518	ENSG00000268518	novel transcript	lncRNA
	ENSG00000268729	ENSG00000268729	novel transcript, antisense to BRSK1	lncRNA
	ENSG00000270210	ENSG00000270210	novel transcript	lncRNA
	ENSG00000270240	ENSG00000270240	novel transcript, antisense to CCL5	lncRNA
	ENSG00000271856	LINC01215	long intergenic non-protein coding RNA 1215 [Source:HGNC Symbol;Acc:HGNC:49651]	lncRNA
	ENSG00000271952	LINC01954	long intergenic non-protein coding RNA 1954 [Source:HGNC Symbol;Acc:HGNC:52779]	lncRNA
	ENSG00000272079	ENSG00000272079	novel transcript	lncRNA
	ENSG00000272168	CASC15	cancer susceptibility 15 [Source:HGNC Symbol;Acc:HGNC:28245]	lncRNA
	ENSG00000272341	ENSG00000272341	novel transcript	lncRNA
	ENSG00000272405	ENSG00000272405	novel transcript, antisense to BCAN	lncRNA
	ENSG00000272555	ENSG00000272555	novel transcript	lncRNA
	ENSG00000272564	ENSG00000272564	novel transcript	lncRNA
	ENSG00000272668	ENSG00000272668	novel transcript, antisense to VSIG8	lncRNA
	ENSG00000272825	ENSG00000272825	novel transcript	lncRNA
	ENSG00000272941	ENSG00000272941	novel transcript, antisense to C7orf49	lncRNA
	ENSG00000272990	ENSG00000272990	novel transcript, antisense to KCNAB1	lncRNA
	ENSG00000273033	LINC02035	long intergenic non-protein coding RNA 2035 [Source:HGNC Symbol;Acc:HGNC:52875]	lncRNA
	ENSG00000273112	ENSG00000273112	novel transcript, readthrough between FCGR2A and FCGR2C polymormphic pseudogene	lncRNA
	ENSG00000273118	ENSG00000273118	novel transcript, sense overlapping IKZF2	lncRNA
	ENSG00000273184	ENSG00000273184	novel transcript, readthrough between HILPDA-METTL2B	lncRNA
	ENSG00000273272	ENSG00000273272	novel transcript	lncRNA
	ENSG00000273415	LINC02725	long intergenic non-protein coding RNA 2725 [Source:HGNC Symbol;Acc:HGNC:54242]	lncRNA
	ENSG00000274461	LINC02930	long intergenic non-protein coding RNA 2930 [Source:HGNC Symbol;Acc:HGNC:55821]	lncRNA
	ENSG00000274565	ENSG00000274565	novel transcript	lncRNA
	ENSG00000275964	ENSG00000275964	novel transcript	lncRNA
	ENSG00000276462	LINC03025	long intergenic non-protein coding RNA 3025 [Source:HGNC Symbol;Acc:HGNC:56158]	lncRNA
	ENSG00000276476	LINC00540	long intergenic non-protein coding RNA 540 [Source:NCBI gene (formerly Entrezgene);Acc:100506622]	lncRNA
	ENSG00000278330	ENSG00000278330	novel transcript, antisense to MBP	lncRNA
	ENSG00000278390	ENSG00000278390	novel transcript, antisense to KBTBD7 and MTRF1	lncRNA
	ENSG00000280560	LINC01374	long intergenic non-protein coding RNA 1374 [Source:HGNC Symbol;Acc:HGNC:50631]	lncRNA
	ENSG00000283155	ENSG00000283155	novel transcript	lncRNA
	ENSG00000283294	ENSG00000283294	novel transcript	lncRNA
	ENSG00000283674	ENSG00000283674	novel transcript	lncRNA
	ENSG00000284675	ENSG00000284675	novel transcript	lncRNA
	ENSG00000284959	ENSG00000284959	novel transcript, antisense to TSHR	lncRNA
	ENSG00000285103	ENSG00000285103	novel transcript	lncRNA
	ENSG00000285492	ENSG00000285492	novel transcript	lncRNA
	ENSG00000285534	ENSG00000285534	novel transcript	lncRNA
	ENSG00000285570	ENSG00000285570	Novel transcript, antisense to CRABP2	lncRNA
	ENSG00000285667	ENSG00000285667	novel transcript	lncRNA
	ENSG00000285679	ENSG00000285679	novel transcript	lncRNA
	ENSG00000285744	ENSG00000285744	novel transcript	lncRNA
	ENSG00000285835	ENSG00000285835	novel transcript	lncRNA
	ENSG00000286036	ENSG00000286036	novel transcript	lncRNA
	ENSG00000286062	ENSG00000286062	novel transcript	lncRNA
	ENSG00000286153	ENSG00000286153	novel transcript, antisense to RUNX1	lncRNA
	ENSG00000286174	ENSG00000286174	novel transcript, antisense to CNIH3	lncRNA
	ENSG00000286194	ENSG00000286194	Novel transcript	lncRNA
	ENSG00000286416	ENSG00000286416	novel transcript	lncRNA
	ENSG00000286511	ENSG00000286511	novel transcript	lncRNA
	ENSG00000286533	ENSG00000286533	novel transcript	lncRNA
	ENSG00000286694	ENSG00000286694	novel transcript	lncRNA
	ENSG00000286714	ENSG00000286714	novel transcript	lncRNA
	ENSG00000286787	ENSG00000286787	novel transcript, antisense to PSMF1	lncRNA
	ENSG00000287252	ENSG00000287252	novel transcript	lncRNA
	ENSG00000287263	ENSG00000287263	novel transcript	lncRNA
	ENSG00000287306	ENSG00000287306	novel transcript	lncRNA
	ENSG00000287484	ENSG00000287484	novel transcript	lncRNA
	ENSG00000196951	SCOC-AS1	SCOC antisense RNA 1 [Source:HGNC Symbol;Acc:HGNC:50601]	lncRNA_Antisense
	ENSG00000203739	PRDX6-AS1	PRDX6 antisense RNA 1 [Source:HGNC Symbol;Acc:HGNC:54870]	lncRNA_Antisense
	ENSG00000203804	ADAMTSL4-AS1	ADAMTSL4 antisense RNA 1 [Source:HGNC Symbol;Acc:HGNC:32041]	lncRNA_Antisense
	ENSG00000205930	C21orf62-AS1	C21orf62 antisense RNA 1 [Source:HGNC Symbol;Acc:HGNC:1290]	lncRNA_Antisense
	ENSG00000213904	LIPE-AS1	LIPE antisense RNA 1 [Source:HGNC Symbol;Acc:HGNC:48589]	lncRNA_Antisense
	ENSG00000216863	LY86-AS1	LY86 antisense RNA 1 [Source:HGNC Symbol;Acc:HGNC:26593]	lncRNA_Antisense
	ENSG00000221990	EXOC3-AS1	EXOC3 antisense RNA 1 [Source:HGNC Symbol;Acc:HGNC:25175]	lncRNA_Antisense
	ENSG00000223797	ENTPD3-AS1	ENTPD3 antisense RNA 1 [Source:HGNC Symbol;Acc:HGNC:26710]	lncRNA_Antisense
	ENSG00000223949	ROR1-AS1	ROR1 antisense RNA 1 [Source:HGNC Symbol;Acc:HGNC:40508]	lncRNA_Antisense
	ENSG00000224063	CALCRL-AS1	CALCRL and TFPI antisense RNA 1 [Source:HGNC Symbol;Acc:HGNC:55863]	lncRNA_Antisense
	ENSG00000224116	INHBA-AS1	INHBA antisense RNA 1 [Source:HGNC Symbol;Acc:HGNC:40303]	lncRNA_Antisense
	ENSG00000224616	RTCA-AS1	RTCA antisense RNA 1 [Source:HGNC Symbol;Acc:HGNC:50573]	lncRNA_Antisense
	ENSG00000224699	LAMTOR5-AS1	LAMTOR5 antisense RNA 1 [Source:HGNC Symbol;Acc:HGNC:40823]	lncRNA_Antisense
	ENSG00000225138	SLC9A3-AS1	SLC9A3 antisense RNA 1 [Source:HGNC Symbol;Acc:HGNC:40550]	lncRNA_Antisense
	ENSG00000225361	PPP1R26-AS1	PPP1R26 antisense RNA 1 [Source:HGNC Symbol;Acc:HGNC:48717]	lncRNA_Antisense
	ENSG00000225756	DBH-AS1	DBH antisense RNA 1 [Source:HGNC Symbol;Acc:HGNC:24155]	lncRNA_Antisense
	ENSG00000226445	THBS2-AS1	THBS2 antisense RNA 1 [Source:HGNC Symbol;Acc:HGNC:56059]	lncRNA_Antisense
	ENSG00000227258	SMIM2-AS1	SMIM2 antisense RNA 1 [Source:HGNC Symbol;Acc:HGNC:42674]	lncRNA_Antisense
	ENSG00000227591	HSD11B1-AS1	HSD11B1 antisense RNA 1 [Source:HGNC Symbol;Acc:HGNC:54053]	lncRNA_Antisense
	ENSG00000228013	IL6R-AS1	IL6R antisense RNA 1 [Source:HGNC Symbol;Acc:HGNC:53716]	lncRNA_Antisense
	ENSG00000228109	MELTF-AS1	MELTF antisense RNA 1 [Source:HGNC Symbol;Acc:HGNC:40373]	lncRNA_Antisense
	ENSG00000228775	WEE2-AS1	WEE2 antisense RNA 1 [Source:HGNC Symbol;Acc:HGNC:48669]	lncRNA_Antisense
	ENSG00000229400	CNIH3-AS1	CNIH3 antisense RNA 1 [Source:HGNC Symbol;Acc:HGNC:41163]	lncRNA_Antisense
	ENSG00000229953	BCAN-AS2	BCAN antisense RNA 2 [Source:HGNC Symbol;Acc:HGNC:56267]	lncRNA_Antisense
	ENSG00000231185	SPRY4-AS1	SPRY4 antisense RNA 1 [Source:HGNC Symbol;Acc:HGNC:53465]	lncRNA_Antisense
	ENSG00000232504	ST3GAL5-AS1	ST3GAL5 antisense RNA 1 (head to head) [Source:HGNC Symbol;Acc:HGNC:51129]	lncRNA_Antisense
	ENSG00000232788	ITGA6-AS1	ITGA6 antisense RNA 1 [Source:HGNC Symbol;Acc:HGNC:40308]	lncRNA_Antisense
	ENSG00000232912	RERE-AS1	RERE antisense RNA 1 [Source:HGNC Symbol;Acc:HGNC:40501]	lncRNA_Antisense
	ENSG00000233452	STXBP5-AS1	STXBP5 antisense RNA 1 [Source:HGNC Symbol;Acc:HGNC:44183]	lncRNA_Antisense
	ENSG00000233818	CLDN14-AS1	CLDN14 antisense RNA 1 [Source:HGNC Symbol;Acc:HGNC:55953]	lncRNA_Antisense
	ENSG00000234456	MAGI2-AS3	MAGI2 antisense RNA 3 [Source:HGNC Symbol;Acc:HGNC:40862]	lncRNA_Antisense
	ENSG00000235257	ITGA9-AS1	ITGA9 antisense RNA 1 [Source:HGNC Symbol;Acc:HGNC:49668]	lncRNA_Antisense
	ENSG00000235513	L3MBTL2-AS1	L3MBTL2 antisense RNA 1 [Source:HGNC Symbol;Acc:HGNC:40847]	lncRNA_Antisense
	ENSG00000235531	MSC-AS1	MSC antisense RNA 1 [Source:HGNC Symbol;Acc:HGNC:48724]	lncRNA_Antisense
	ENSG00000235897	TM4SF19-AS1	TM4SF19 antisense RNA 1 [Source:HGNC Symbol;Acc:HGNC:41085]	lncRNA_Antisense
	ENSG00000236830	CBR3-AS1	CBR3 antisense RNA 1 [Source:HGNC Symbol;Acc:HGNC:43664]	lncRNA_Antisense
	ENSG00000237505	PKN2-AS1	PKN2 antisense RNA 1 [Source:HGNC Symbol;Acc:HGNC:50597]	lncRNA_Antisense
	ENSG00000238164	TNFRSF14-AS1	TNFRSF14 antisense RNA 1 [Source:HGNC Symbol;Acc:HGNC:26966]	lncRNA_Antisense
	ENSG00000242048	PRKAG2-AS2	PRKAG2 antisense RNA 2 [Source:HGNC Symbol;Acc:HGNC:40467]	lncRNA_Antisense
	ENSG00000242082	SLC5A4-AS1	SLC5A4 antisense RNA 1 [Source:HGNC Symbol;Acc:HGNC:53163]	lncRNA_Antisense
	ENSG00000244040	IL12A-AS1	IL12A antisense RNA 1 [Source:HGNC Symbol;Acc:HGNC:49094]	lncRNA_Antisense
	ENSG00000245248	USP2-AS1	USP2 antisense RNA 1 [Source:HGNC Symbol;Acc:HGNC:48673]	lncRNA_Antisense
	ENSG00000245573	BDNF-AS	BDNF antisense RNA [Source:HGNC Symbol;Acc:HGNC:20608]	lncRNA_Antisense
	ENSG00000246174	KCTD21-AS1	KCTD21 antisense RNA 1 [Source:HGNC Symbol;Acc:HGNC:48674]	lncRNA_Antisense
	ENSG00000248714	ZNF652-AS1	ZNF652 antisense RNA 1 [Source:HGNC Symbol;Acc:HGNC:55582]	lncRNA_Antisense
	ENSG00000249249	TICAM2-AS1	TICAM2 antisense RNA 1 [Source:HGNC Symbol;Acc:HGNC:55575]	lncRNA_Antisense
	ENSG00000249898	MCPH1-AS1	MCPH1 antisense RNA 1 [Source:HGNC Symbol;Acc:HGNC:51655]	lncRNA_Antisense
	ENSG00000253535	ADAM7-AS1	ADAM7, ADAMDEC1 and ADAM28 antisense RNA 1 [Source:HGNC Symbol;Acc:HGNC:56152]	lncRNA_Antisense
	ENSG00000253773	CFAP418-AS1	CFAP418 antisense RNA 1 [Source:HGNC Symbol;Acc:HGNC:50444]	lncRNA_Antisense
	ENSG00000255443	CD44-AS1	CD44 antisense RNA 1 [Source:HGNC Symbol;Acc:HGNC:40133]	lncRNA_Antisense
	ENSG00000256150	ITFG2-AS1	ITFG2 antisense RNA 1 [Source:HGNC Symbol;Acc:HGNC:53128]	lncRNA_Antisense
	ENSG00000256234	ITPR2-AS1	ITPR2 and SSPN antisense RNA 1 [Source:HGNC Symbol;Acc:HGNC:56072]	lncRNA_Antisense
	ENSG00000256262	USP30-AS1	USP30 antisense RNA 1 [Source:HGNC Symbol;Acc:HGNC:40909]	lncRNA_Antisense
	ENSG00000256508	MRGPRF-AS1	MRGPRF antisense RNA 1 [Source:HGNC Symbol;Acc:HGNC:51140]	lncRNA_Antisense
	ENSG00000256940	PPP1R14B-AS1	PPP1R14B antisense RNA 1 [Source:HGNC Symbol;Acc:HGNC:54233]	lncRNA_Antisense
	ENSG00000258667	HIF1A-AS3	HIF1A antisense RNA 3 [Source:HGNC Symbol;Acc:HGNC:54284]	lncRNA_Antisense
	ENSG00000259673	IQCH-AS1	IQCH antisense RNA 1 [Source:HGNC Symbol;Acc:HGNC:44104]	lncRNA_Antisense
	ENSG00000259721	GREM1-AS1	GREM1 antisense RNA 1 [Source:HGNC Symbol;Acc:HGNC:55411]	lncRNA_Antisense
	ENSG00000259863	SH3RF3-AS1	SH3RF3 antisense RNA 1 [Source:HGNC Symbol;Acc:HGNC:44168]	lncRNA_Antisense
	ENSG00000260135	MMP2-AS1	MMP2 antisense RNA 1 [Source:HGNC Symbol;Acc:HGNC:53142]	lncRNA_Antisense
	ENSG00000261416	CORO1A-AS1	CORO1A antisense RNA 1 [Source:HGNC Symbol;Acc:HGNC:55367]	lncRNA_Antisense
	ENSG00000261644	CYLD-AS1	CYLD antisense RNA 1 [Source:HGNC Symbol;Acc:HGNC:55352]	lncRNA_Antisense
	ENSG00000263069	RNF213-AS1	RNF213 antisense RNA 1 [Source:HGNC Symbol;Acc:HGNC:54402]	lncRNA_Antisense
	ENSG00000267265	GP6-AS1	GP6 antisense RNA 1 [Source:HGNC Symbol;Acc:HGNC:55305]	lncRNA_Antisense
	ENSG00000267751	BSG-AS1	BSG antisense RNA 1 [Source:HGNC Symbol;Acc:HGNC:55286]	lncRNA_Antisense
	ENSG00000270607	NAV2-AS6	NAV2 antisense RNA 6 [Source:HGNC Symbol;Acc:HGNC:55264]	lncRNA_Antisense
	ENSG00000272068	BCAN-AS1	BCAN antisense RNA 1 [Source:HGNC Symbol;Acc:HGNC:55233]	lncRNA_Antisense
	ENSG00000277089	CCL3-AS1	CCL3 antisense RNA 1 [Source:HGNC Symbol;Acc:HGNC:55229]	lncRNA_Antisense
	ENSG00000286646	MAP3K5-AS2	MAP3K5 antisense RNA 2 [Source:HGNC Symbol;Acc:HGNC:56125]	lncRNA_Antisense
	ENSG00000225342	LRRK2-DT	LRRK2 divergent transcript [Source:HGNC Symbol;Acc:HGNC:40848]	lncRNA_Divergent
	ENSG00000225975	ZNF567-DT	ZNF567 divergent transcript [Source:HGNC Symbol;Acc:HGNC:51281]	lncRNA_Divergent
	ENSG00000228192	ZNF691-DT	ZNF691 divergent transcript [Source:HGNC Symbol;Acc:HGNC:55800]	lncRNA_Divergent
	ENSG00000230918	DPP4-DT	DPP4 divergent transcript [Source:HGNC Symbol;Acc:HGNC:40191]	lncRNA_Divergent
	ENSG00000233621	ZC3H12A-DT	ZC3H12A divergent transcript [Source:HGNC Symbol;Acc:HGNC:49453]	lncRNA_Divergent
	ENSG00000234129	HCCS-DT	HCCS divergent transcript [Source:HGNC Symbol;Acc:HGNC:55698]	lncRNA_Divergent
	ENSG00000235652	EPM2A-DT	EPM2A divergent transcript [Source:HGNC Symbol;Acc:HGNC:48990]	lncRNA_Divergent
	ENSG00000238045	MVP-DT	MVP divergent transcript [Source:HGNC Symbol;Acc:HGNC:56029]	lncRNA_Divergent
	ENSG00000245213	GALNT7-DT	GALNT7 divergent transcript [Source:HGNC Symbol;Acc:HGNC:55604]	lncRNA_Divergent
	ENSG00000245904	BTG1-DT	BTG1 divergent transcript [Source:HGNC Symbol;Acc:HGNC:55600]	lncRNA_Divergent
	ENSG00000247199	FBXO38-DT	FBXO38 divergent transcript [Source:HGNC Symbol;Acc:HGNC:55589]	lncRNA_Divergent
	ENSG00000248079	DPH6-DT	DPH6 divergent transcript [Source:HGNC Symbol;Acc:HGNC:44147]	lncRNA_Divergent
	ENSG00000248932	COPB2-DT	COPB2 divergent transcript [Source:HGNC Symbol;Acc:HGNC:55579]	lncRNA_Divergent
	ENSG00000250131	AGA-DT	AGA divergent transcript [Source:HGNC Symbol;Acc:HGNC:27730]	lncRNA_Divergent
	ENSG00000250903	GMDS-DT	GMDS divergent transcript [Source:HGNC Symbol;Acc:HGNC:48993]	lncRNA_Divergent
	ENSG00000251136	RIPK2-DT	RIPK2 divergent transcript [Source:HGNC Symbol;Acc:HGNC:55545]	lncRNA_Divergent
	ENSG00000253944	MTUS1-DT	MTUS1 divergent transcript [Source:HGNC Symbol;Acc:HGNC:55525]	lncRNA_Divergent
	ENSG00000260231	KDM7A-DT	KDM7A divergent transcript [Source:HGNC Symbol;Acc:HGNC:48959]	lncRNA_Divergent
	ENSG00000263718	SEPTIN9-DT	SEPTIN9 divergent transcript [Source:HGNC Symbol;Acc:HGNC:52818]	lncRNA_Divergent
	ENSG00000267296	CEBPA-DT	CEBPA divergent transcript [Source:HGNC Symbol;Acc:HGNC:25710]	lncRNA_Divergent
	ENSG00000270049	ATP6V0D1-DT	ATP6V0D1 divergent transcript [Source:HGNC Symbol;Acc:HGNC:55268]	lncRNA_Divergent
	ENSG00000270673	YTHDF3-DT	YTHDF3 divergent transcript [Source:HGNC Symbol;Acc:HGNC:48728]	lncRNA_Divergent
	ENSG00000272870	SAP30-DT	SAP30 divergent transcript [Source:HGNC Symbol;Acc:HGNC:54424]	lncRNA_Divergent
	ENSG00000174407	MIR1-1HG	MIR1-1 host gene [Source:HGNC Symbol;Acc:HGNC:16159]	miRNA
	ENSG00000224020	MIR181A2HG	MIR181A2 host gene [Source:HGNC Symbol;Acc:HGNC:37188]	miRNA
	ENSG00000224184	MIR3681HG	MIR3681 host gene [Source:HGNC Symbol;Acc:HGNC:52001]	miRNA
	ENSG00000228340	MIR646HG	MIR646 host gene [Source:HGNC Symbol;Acc:HGNC:27659]	miRNA
	ENSG00000233006	MIR3936HG	MIR3936 host gene [Source:HGNC Symbol;Acc:HGNC:40538]	miRNA
	ENSG00000234883	MIR155HG	MIR155 host gene [Source:HGNC Symbol;Acc:HGNC:35460]	miRNA
	ENSG00000247095	MIR210HG	MIR210 host gene [Source:HGNC Symbol;Acc:HGNC:39524]	miRNA
	ENSG00000251230	MIR3945HG	MIR3945 host gene [Source:HGNC Symbol;Acc:HGNC:52002]	miRNA
	ENSG00000253522	MIR3142HG	MIR3142 host gene [Source:HGNC Symbol;Acc:HGNC:51944]	miRNA
	ENSG00000257354	MIRLET7IHG	MIRLET7I host gene [Source:HGNC Symbol;Acc:HGNC:55478]	miRNA
	ENSG00000267374	MIR924HG	MIR924 host gene [Source:HGNC Symbol;Acc:HGNC:44332]	miRNA
	ENSG00000210195	MT-TT	mitochondrially encoded tRNA-Thr (ACN) [Source:HGNC Symbol;Acc:HGNC:7499]	Mt_tRNA
	ENSG00000111788	ENSG00000111788	DEAD/H (Asp-Glu-Ala-Asp/His) box polypeptide like pseudogene	Pseudogene
	ENSG00000165178	NCF1C	neutrophil cytosolic factor 1C pseudogene [Source:HGNC Symbol;Acc:HGNC:32523]	Pseudogene
	ENSG00000214826	DDX12P	DEAD/H-box helicase 12, pseudogene [Source:HGNC Symbol;Acc:HGNC:2737]	Pseudogene
	ENSG00000225370	ENSG00000225370	pseudogene similar to leukocyte immunoglobulin-like receptor	Pseudogene
	ENSG00000237398	HLA-DPA3	major histocompatibility complex, class II, DP alpha 3 (pseudogene) [Source:HGNC Symbol;Acc:HGNC:19393]	Pseudogene
	ENSG00000254893	RAP1BL	RAP1B like (pseudogene) [Source:HGNC Symbol;Acc:HGNC:55079]	Pseudogene
	ENSG00000080947	CROCCP3	CROCC pseudogene 3 [Source:HGNC Symbol;Acc:HGNC:29405]	Pseudogene
	ENSG00000106133	NSUN5P2	NSUN5 pseudogene 2 [Source:HGNC Symbol;Acc:HGNC:16609]	Pseudogene
	ENSG00000131401	NAPSB	napsin B aspartic peptidase, pseudogene [Source:HGNC Symbol;Acc:HGNC:13396]	Pseudogene
	ENSG00000131797	CLUHP3	clustered mitochondria homolog pseudogene 3 [Source:HGNC Symbol;Acc:HGNC:28447]	Pseudogene
	ENSG00000160766	GBAP1	glucosylceramidase beta pseudogene 1 [Source:HGNC Symbol;Acc:HGNC:4178]	Pseudogene
	ENSG00000168852	TPTE2P5	transmembrane phosphoinositide 3-phosphatase and tensin homolog 2 pseudogene 5 [Source:HGNC Symbol;Acc:HGNC:42356]	Pseudogene
	ENSG00000171101	SIGLEC17P	sialic acid binding Ig like lectin 17, pseudogene [Source:HGNC Symbol;Acc:HGNC:15604]	Pseudogene
	ENSG00000174353	STAG3L3	stromal antigen 3-like 3 (pseudogene) [Source:HGNC Symbol;Acc:HGNC:33845]	Pseudogene
	ENSG00000180747	SMG1P3	SMG1 pseudogene 3 [Source:HGNC Symbol;Acc:HGNC:49860]	Pseudogene
	ENSG00000182487	NCF1B	neutrophil cytosolic factor 1B pseudogene [Source:HGNC Symbol;Acc:HGNC:32522]	Pseudogene
	ENSG00000184106	TREML3P	triggering receptor expressed on myeloid cells like 3, pseudogene [Source:HGNC Symbol;Acc:HGNC:30806]	Pseudogene
	ENSG00000204622	HLA-J	major histocompatibility complex, class I, J (pseudogene) [Source:HGNC Symbol;Acc:HGNC:4967]	Pseudogene
	ENSG00000214855	APOC1P1	apolipoprotein C1 pseudogene 1 [Source:HGNC Symbol;Acc:HGNC:608]	Pseudogene
	ENSG00000215158	GUSBP18	GUSB pseudogene 18 [Source:HGNC Symbol;Acc:HGNC:55770]	Pseudogene
	ENSG00000217801	ENSG00000217801	protein tyrosine phosphatase family pseudogene	Pseudogene
	ENSG00000223820	CFL1P1	cofilin 1 pseudogene 1 [Source:HGNC Symbol;Acc:HGNC:28560]	Pseudogene
	ENSG00000224273	RABGEF1P3	RABGEF1 pseudogene 3 [Source:HGNC Symbol;Acc:HGNC:55753]	Pseudogene
	ENSG00000225492	GBP1P1	guanylate binding protein 1 pseudogene 1 [Source:HGNC Symbol;Acc:HGNC:39561]	Pseudogene
	ENSG00000225511	LINC00475	long intergenic non-protein coding RNA 475 [Source:HGNC Symbol;Acc:HGNC:23569]	Pseudogene
	ENSG00000227038	GTF2IP7	general transcription factor IIi pseudogene 7 [Source:HGNC Symbol;Acc:HGNC:51720]	Pseudogene
	ENSG00000230510	PPP5D1P	PPP5 tetratricopeptide repeat domain containing 1, pseudogene [Source:HGNC Symbol;Acc:HGNC:44209]	Pseudogene
	ENSG00000237276	ANO7L1	anoctamin 7 like 1 (pseudogene) [Source:HGNC Symbol;Acc:HGNC:32248]	Pseudogene
	ENSG00000237510	GPAT2P1	glycerol-3-phosphate acyltransferase 2 pseudogene 1 [Source:HGNC Symbol;Acc:HGNC:52330]	Pseudogene
	ENSG00000254838	GVINP1	GTPase, very large interferon inducible pseudogene 1 [Source:HGNC Symbol;Acc:HGNC:25813]	Pseudogene
	ENSG00000257838	OTOAP1	OTOA pseudogene 1 [Source:HGNC Symbol;Acc:HGNC:53869]	Pseudogene
	ENSG00000260261	ENSG00000260261	programmed cell death 6 (PDCD6) pseudogene	Pseudogene
	ENSG00000260549	MT1L	metallothionein 1L, pseudogene [Source:HGNC Symbol;Acc:HGNC:7404]	Pseudogene
	ENSG00000264538	SUZ12P1	SUZ12 pseudogene 1 [Source:HGNC Symbol;Acc:HGNC:32421]	Pseudogene
	ENSG00000272419	LINC01145	long intergenic non-protein coding RNA 1145 [Source:HGNC Symbol;Acc:HGNC:49462]	Pseudogene
	ENSG00000276141	WHAMMP3	WHAMM pseudogene 3 [Source:HGNC Symbol;Acc:HGNC:27892]	Pseudogene
	ENSG00000285799	ENSG00000285799	MHC class I polypeptide-related sequence F pseudogene	Pseudogene
	ENSG00000093134	VNN3P	vanin 3, pseudogene [Source:HGNC Symbol;Acc:HGNC:16431]	Pseudogene
	ENSG00000188707	ZBED10P	zinc finger BED-type containing 10, pseudogene [Source:HGNC Symbol;Acc:HGNC:21720]	Pseudogene
	ENSG00000203799	CCDC162P	coiled-coil domain containing 162, pseudogene [Source:HGNC Symbol;Acc:HGNC:21565]	Pseudogene
	ENSG00000206120	EGFEM1P	EGF like and EMI domain containing 1, pseudogene [Source:HGNC Symbol;Acc:HGNC:25149]	Pseudogene
	ENSG00000226864	ATE1OSP	ATE1 opposite strand, pseudogene [Source:HGNC Symbol;Acc:HGNC:49496]	Pseudogene
	ENSG00000261040	WFDC21P	WAP four-disulfide core domain 21, pseudogene [Source:HGNC Symbol;Acc:HGNC:50357]	Pseudogene
	ENSG00000179362	HMGN2P46	high mobility group nucleosomal binding domain 2 pseudogene 46 [Source:HGNC Symbol;Acc:HGNC:26817]	Pseudogene
	ENSG00000213492	NT5C3AP1	NT5C3A pseudogene 1 [Source:HGNC Symbol;Acc:HGNC:18530]	Pseudogene
	ENSG00000243742	RPLP0P2	ribosomal protein lateral stalk subunit P0 pseudogene 2 [Source:HGNC Symbol;Acc:HGNC:17960]	Pseudogene
	ENSG00000260240	APOOP5	apolipoprotein O pseudogene 5 [Source:HGNC Symbol;Acc:HGNC:48743]	Pseudogene
	ENSG00000162840	MT2P1	metallothionein 2 pseudogene 1 [Source:HGNC Symbol;Acc:HGNC:7407]	Pseudogene
	ENSG00000178146	GK4P	glycerol kinase 4 pseudogene [Source:HGNC Symbol;Acc:HGNC:4295]	Pseudogene
	ENSG00000181260	MTHFD2P7	methylenetetrahydrofolate dehydrogenase (NADP+ dependent) 2, methenyltetrahydrofolate cyclohydrolase pseudogene 7 [Source:HGNC Symbol;Acc:HGNC:48865]	Pseudogene
	ENSG00000213500	LAP3P2	leucine aminopeptidase 3 pseudogene 2 [Source:HGNC Symbol;Acc:HGNC:42365]	Pseudogene
	ENSG00000214455	RCN1P2	reticulocalbin 1 pseudogene 2 [Source:HGNC Symbol;Acc:HGNC:39204]	Pseudogene
	ENSG00000215007	DNAJA1P3	DnaJ heat shock protein family (Hsp40) member A1 pseudogene 3 [Source:HGNC Symbol;Acc:HGNC:39339]	Pseudogene
	ENSG00000215414	PSMA6P1	proteasome subunit alpha 6 pseudogene 1 [Source:HGNC Symbol;Acc:HGNC:17460]	Pseudogene
	ENSG00000219986	BTF3P7	basic transcription factor 3 pseudogene 7 [Source:HGNC Symbol;Acc:HGNC:38569]	Pseudogene
	ENSG00000223722	IFITM3P2	IFITM3 pseudogene 2 [Source:HGNC Symbol;Acc:HGNC:54539]	Pseudogene
	ENSG00000225131	PSME2P2	proteasome activator subunit 2 pseudogene 2 [Source:HGNC Symbol;Acc:HGNC:30160]	Pseudogene
	ENSG00000227105	PARP1P1	poly(ADP-ribose) polymerase 1 pseudogene 1 [Source:HGNC Symbol;Acc:HGNC:275]	Pseudogene
	ENSG00000229083	PSMA6P2	proteasome subunit alpha 6 pseudogene 2 [Source:HGNC Symbol;Acc:HGNC:39607]	Pseudogene
	ENSG00000229644	NAMPTP1	nicotinamide phosphoribosyltransferase pseudogene 1 [Source:HGNC Symbol;Acc:HGNC:17633]	Pseudogene
	ENSG00000230191	IFITM3P4	IFITM3 pseudogene 4 [Source:HGNC Symbol;Acc:HGNC:54542]	Pseudogene
	ENSG00000230756	RHOQP3	ras homolog family member Q pseudogene 3 [Source:HGNC Symbol;Acc:HGNC:37837]	Pseudogene
	ENSG00000230832	SSBL4P	small RNA binding exonuclease protection factor La like 4, pseudogene [Source:HGNC Symbol;Acc:HGNC:54985]	Pseudogene
	ENSG00000230882	ENSG00000230882	hypothetical protein LOC285908 (LOC285908) pseudogene	Pseudogene
	ENSG00000232702	ENSG00000232702	Wilms' tumour 1-associating protein (WTAP) pseudogene	Pseudogene
	ENSG00000232742	RHOQP2	ras homolog family member Q pseudogene 2 [Source:HGNC Symbol;Acc:HGNC:37836]	Pseudogene
	ENSG00000233028	ENSG00000233028	ribonuclease T2 (RNASET2) pseudogene	Pseudogene
	ENSG00000233929	MT1XP1	metallothionein 1X pseudogene 1 [Source:HGNC Symbol;Acc:HGNC:7442]	Pseudogene
	ENSG00000234036	TXNP6	thioredoxin pseudogene 6 [Source:HGNC Symbol;Acc:HGNC:49486]	Pseudogene
	ENSG00000236852	SSBL2P	small RNA binding exonuclease protection factor La like 2, pseudogene [Source:HGNC Symbol;Acc:HGNC:54972]	Pseudogene
	ENSG00000237931	CLIC4P3	chloride intracellular channel 4 pseudogene 3 [Source:HGNC Symbol;Acc:HGNC:49799]	Pseudogene
	ENSG00000238000	PSME2P1	proteasome activator subunit 2 pseudogene 1 [Source:HGNC Symbol;Acc:HGNC:20632]	Pseudogene
	ENSG00000248988	PSME2P3	proteasome activator subunit 2 pseudogene 3 [Source:HGNC Symbol;Acc:HGNC:30156]	Pseudogene
	ENSG00000253785	ENSG00000253785	pyrophosphatase (inorganic) 1 (PPA1) pseudogene	Pseudogene
	ENSG00000254704	ENSG00000254704	macrophage expressed 1 (MPEG1) pseudogene	Pseudogene
	ENSG00000261559	FSCN1P1	fascin actin-bundling protein 1 pseudogene 1 [Source:HGNC Symbol;Acc:HGNC:49669]	Pseudogene
	ENSG00000262519	TXNP4	thioredoxin pseudogene 4 [Source:HGNC Symbol;Acc:HGNC:49484]	Pseudogene
