# Supplementary material for: Vitamin D Reprograms Non-Coding RNA Networks to Block Zika Virus in Human Macrophages
Source: Pathophysiology. 2026 Feb 3;33(1):15. doi: 10.3390/pathophysiology33010015 (PMC12921728; doi:10.3390/pathophysiology33010015)
Supplement: Supplementary file 1 [file pathophysiology-33-00015-s001.zip › Supplementary Table S2.xlsx]

## Sheet: DEG lncRNA ZIKV D3 dependent
	Ensembl lncRNA ID	Chromosome_ncRNA	Strand	log2FC_ncRNA
	ENSG00000227683	chr10	-	3.41146
	ENSG00000242082	chr22	+	3.41075
	ENSG00000286714	chr3	+	3.40181
	ENSG00000286694	chr10	-	3.30999
	ENSG00000225756	chr9	-	3.16525
	ENSG00000242268	chr3	+	3.04936
	ENSG00000188707	chr7	+	3.01599
	ENSG00000176659	chr20	+	2.55008
	ENSG00000270210	chr2	+	2.54281
	ENSG00000197585	chr2	-	2.51718
	ENSG00000248752	chr5	-	2.48831
	ENSG00000225689	chrX	-	2.41461
	ENSG00000206120	chr3	+	2.35772
	ENSG00000227591	chr1	-	2.23988
	ENSG00000223820	chr10	+	2.11923
	ENSG00000242808	chr3	+	2.0171
	ENSG00000236841	chr2	+	1.87707
	ENSG00000093134	chr6	-	1.84819
	ENSG00000256995	chr12	+	1.73456
	ENSG00000231918	chr2	+	1.68346
	ENSG00000228222	chr2	+	1.63348
	ENSG00000250057	chr4	-	1.62653
	ENSG00000259721	chr15	-	1.5746
	ENSG00000257764	chr12	-	1.53397
	ENSG00000230918	chr2	+	1.52843
	ENSG00000231806	chr9	+	1.5204
	ENSG00000285534	chr13	-	1.51145
	ENSG00000261888	chr17	+	1.50647
	ENSG00000267199	chr18	+	1.49212
	ENSG00000272168	chr6	+	1.4247
	ENSG00000273184	chr7	+	1.41634
	ENSG00000232788	chr2	-	1.41616
	ENSG00000262039	chr17	+	1.37282
	ENSG00000228340	chr20	+	1.30835
	ENSG00000203721	chr1	-	1.30221
	ENSG00000228566	chr10	+	1.2864
	ENSG00000273033	chr3	+	1.26391
	ENSG00000225370	chr19	+	1.24267
	ENSG00000257181	chr12	-	1.22142
	ENSG00000228262	chr2	+	1.20474
	ENSG00000276462	chr9	-	1.19261
	ENSG00000227240	chr1	+	1.17019
	ENSG00000246363	chr12	-	1.08251
	ENSG00000257242	chr12	-	1.06226
	ENSG00000251314	chr5	+	0.980117
	ENSG00000233452	chr6	-	0.97128
	ENSG00000228192	chr1	-	0.875558
	ENSG00000253535	chr8	-	0.848627
	ENSG00000286533	chr6	-	0.787188
	ENSG00000232453	chr1	-	-0.983
	ENSG00000286872	chr15	-	-1.08024
	ENSG00000232884	chr21	-	-1.13863
	ENSG00000237525	chr2	+	-1.2518
	ENSG00000219986	chr6	-	-1.27259
	ENSG00000223949	chr1	-	-1.29315
	ENSG00000226281	chr6	-	-1.32578
	ENSG00000258602	chr14	+	-1.40171
	ENSG00000258791	chr14	-	-1.40584
	ENSG00000263718	chr17	-	-1.41391
	ENSG00000258018	chr12	+	-1.55192
	ENSG00000259225	chr15	+	-2.30028
