# Supplementary material for: Vitamin D Reprograms Non-Coding RNA Networks to Block Zika Virus in Human Macrophages
Source: Pathophysiology. 2026 Feb 3;33(1):15. doi: 10.3390/pathophysiology33010015 (PMC12921728; doi:10.3390/pathophysiology33010015)
Supplement: Supplementary file 1 [file pathophysiology-33-00015-s001.zip › Supplementary Table S3.xlsx]

## Sheet: lncRNA-mRNA cis
	mRNA	ncRNA	correlation	p-value	Chr_ncRNA	Strand.ncRNA	log2FC_ncRNA	Chr_mRNA	Strand.mRNA	log2FC_mRNA
	C1QB	ENSG00000232453	0.80267	0.00018212	chr1	-	-0.983	chr1	+	-2.71585
	PHACTR1	ENSG00000226281	0.863863	1.61e-05	chr6	-	-1.32578	chr6	+	-1.39719
	SPRED1	ENSG00000259225	0.948115	2.37e-08	chr15	+	-2.30028	chr15	+	-1.2865
	KITLG	ENSG00000258018	0.821831	9.41e-05	chr12	+	-1.55192	chr12	-	-1.10066
	DAAM2	ENSG00000226281	0.852013	2.79e-05	chr6	-	-1.32578	chr6	+	-1.09729
	TGFA	ENSG00000236841	-0.85047	2.99e-05	chr2	+	1.87707	chr2	-	-1.06366
	TUBB2A	ENSG00000226281	0.850032	3.05e-05	chr6	-	-1.32578	chr6	-	-1.04289
	FLNB	ENSG00000242268	-0.803624	0.000176529	chr3	+	3.04936	chr3	+	-0.987376
	GPR132	ENSG00000258602	0.805065	0.000168343	chr14	+	-1.40171	chr14	-	-0.967806
	FLVCR2	ENSG00000258602	0.882044	6.2e-06	chr14	+	-1.40171	chr14	+	-0.963036
	ADAM19	ENSG00000251314	-0.809231	0.000146445	chr5	+	0.980117	chr5	-	-0.929493
	EPAS1	ENSG00000237525	0.801254	0.000190697	chr2	+	-1.2518	chr2	+	-0.907583
	STARD9	ENSG00000286872	0.857314	2.2e-05	chr15	-	-1.08024	chr15	+	-0.722541
	BATF3	ENSG00000232453	0.859777	1.96e-05	chr1	-	-0.983	chr1	-	-0.532689
	GCHFR	ENSG00000286872	0.841794	4.33e-05	chr15	-	-1.08024	chr15	+	-0.438407
	B4GALT2	ENSG00000228192	-0.827473	7.63e-05	chr1	-	0.875558	chr1	+	-0.415258
	GPLD1	ENSG00000226281	0.811058	0.000137617	chr6	-	-1.32578	chr6	-	-0.355152
	SLAMF7	ENSG00000232453	0.853266	2.64e-05	chr1	-	-0.983	chr1	+	-0.313197
	CCDC9B	ENSG00000286872	0.886756	4.72e-06	chr15	-	-1.08024	chr15	-	-0.311983
	HOMER2	ENSG00000286872	0.895745	2.71e-06	chr15	-	-1.08024	chr15	-	-0.202353
	SMAD6	ENSG00000286872	0.803751	0.000175791	chr15	-	-1.08024	chr15	+	-0.0712907
	RHOU	ENSG00000232453	0.814899	0.000120492	chr1	-	-0.983	chr1	+	-0.0440226
	CHMP5	ENSG00000276462	0.834208	5.88e-05	chr9	-	1.19261	chr9	+	0.0262161
	SLAMF1	ENSG00000232453	0.810081	0.000142279	chr1	-	-0.983	chr1	-	0.0331627
	TNFRSF4	ENSG00000228192	0.817904	0.000108368	chr1	-	0.875558	chr1	-	0.0460545
	CLIC4	ENSG00000228192	0.859772	1.96e-05	chr1	-	0.875558	chr1	+	0.15334
	FFAR2	ENSG00000225370	0.833761	5.99e-05	chr19	+	1.24267	chr19	+	0.223724
	GBP3	ENSG00000232453	0.826067	8.04e-05	chr1	-	-0.983	chr1	-	0.231395
	SMPDL3A	ENSG00000093134	0.84883	3.21e-05	chr6	-	1.84819	chr6	+	0.251627
	PLK3	ENSG00000228192	0.842139	4.27e-05	chr1	-	0.875558	chr1	+	0.279804
	DIRAS2	ENSG00000276462	0.807782	0.000153777	chr9	-	1.19261	chr9	-	0.319372
	IL1A	ENSG00000270210	0.824164	8.63e-05	chr2	+	2.54281	chr2	-	0.33562
	FAM177B	ENSG00000228192	0.812638	0.000130344	chr1	-	0.875558	chr1	+	0.549666
	NINJ1	ENSG00000276462	0.832773	6.23e-05	chr9	-	1.19261	chr9	-	0.564223
	TNFRSF18	ENSG00000228192	0.822798	9.08e-05	chr1	-	0.875558	chr1	-	0.590401
	NR4A2	ENSG00000270210	0.810334	0.000141062	chr2	+	2.54281	chr2	-	0.594813
	CFAP58	ENSG00000286694	0.867016	1.38e-05	chr10	-	3.30999	chr10	+	0.598586
	TCF7L2	ENSG00000286694	0.873039	1.01e-05	chr10	-	3.30999	chr10	+	0.607219
	BNIP3	ENSG00000286694	0.802278	0.000184466	chr10	-	3.30999	chr10	-	0.627972
	Novel_Protein_13	ENSG00000228192	0.807617	0.000154631	chr1	-	0.875558	chr1	-	0.647889
	Novel_Protein_13	ENSG00000227591	0.81453	0.000122056	chr1	-	2.23988	chr1	-	0.647889
	GPX3	ENSG00000251314	0.806593	0.000160014	chr5	+	0.980117	chr5	+	0.659677
	LMO4	ENSG00000228192	0.865849	1.46e-05	chr1	-	0.875558	chr1	+	0.672285
	LMO4	ENSG00000227591	0.901943	1.8e-06	chr1	-	2.23988	chr1	+	0.672285
	MCL1	ENSG00000227591	0.872155	1.06e-05	chr1	-	2.23988	chr1	-	0.694032
	MCL1	ENSG00000228192	0.900727	1.95e-06	chr1	-	0.875558	chr1	-	0.694032
	VNN2	ENSG00000286533	0.849927	3.06e-05	chr6	-	0.787188	chr6	-	0.695077
	VNN2	ENSG00000093134	0.935943	1e-07	chr6	-	1.84819	chr6	-	0.695077
	PNRC1	ENSG00000093134	0.901614	1.84e-06	chr6	-	1.84819	chr6	+	0.761655
	B4GALT1	ENSG00000276462	0.939646	6.66e-08	chr9	-	1.19261	chr9	-	0.761833
	GLIS3	ENSG00000276462	0.892515	3.33e-06	chr9	-	1.19261	chr9	-	0.781217
	AVIL	ENSG00000257242	0.888325	4.3e-06	chr12	-	1.06226	chr12	-	0.853809
	PFKFB4	ENSG00000273033	0.828002	7.48e-05	chr3	+	1.26391	chr3	-	0.870154
	COBL	ENSG00000188707	0.833108	6.14e-05	chr7	+	3.01599	chr7	-	0.882152
	HRK	ENSG00000257764	0.82906	7.18e-05	chr12	-	1.53397	chr12	-	0.887053
	PID1	ENSG00000270210	0.810977	0.000137998	chr2	+	2.54281	chr2	-	0.889306
	HPN	ENSG00000225370	0.844425	3.88e-05	chr19	+	1.24267	chr19	+	0.933702
	VNN1	ENSG00000093134	0.893407	3.15e-06	chr6	-	1.84819	chr6	-	1.00411
	DYSF	ENSG00000228262	0.823866	8.73e-05	chr2	+	1.20474	chr2	+	1.01115
	ACVRL1	ENSG00000257242	0.857256	2.2e-05	chr12	-	1.06226	chr12	+	1.03613
	PTGS2	ENSG00000228192	0.888158	4.35e-06	chr1	-	0.875558	chr1	-	1.04103
	BMP6	ENSG00000093134	0.957954	5.57e-09	chr6	-	1.84819	chr6	+	1.04927
	SLAMF9	ENSG00000227591	0.802211	0.000184869	chr1	-	2.23988	chr1	-	1.1025
	SH3D21	ENSG00000203721	0.801531	0.000188993	chr1	-	1.30221	chr1	+	1.11938
	ASAP2	ENSG00000270210	0.826786	7.83e-05	chr2	+	2.54281	chr2	+	1.12126
	SEMA3C	ENSG00000188707	0.940489	6.05e-08	chr7	+	3.01599	chr7	-	1.13862
	ZBTB20	ENSG00000206120	0.827256	7.69e-05	chr3	+	2.35772	chr3	-	1.14287
	TMEM52B	ENSG00000257181	0.880825	6.64e-06	chr12	-	1.22142	chr12	+	1.14298
	ACKR3	ENSG00000270210	0.893527	3.13e-06	chr2	+	2.54281	chr2	+	1.15453
	RUNX2	ENSG00000226281	-0.81414	0.000123727	chr6	-	-1.32578	chr6	+	1.1769
	RUNX2	ENSG00000272168	0.821089	9.66e-05	chr6	+	1.4247	chr6	+	1.1769
	RUNX2	ENSG00000093134	0.821169	9.64e-05	chr6	-	1.84819	chr6	+	1.1769
	PNPLA1	ENSG00000286533	0.854445	2.5e-05	chr6	-	0.787188	chr6	+	1.18105
	PNPLA1	ENSG00000272168	0.864671	1.55e-05	chr6	+	1.4247	chr6	+	1.18105
	PNPLA1	ENSG00000093134	0.922729	3.59e-07	chr6	-	1.84819	chr6	+	1.18105
	SEMA4C	ENSG00000270210	0.856294	2.3e-05	chr2	+	2.54281	chr2	-	1.18125
	TMEM26	ENSG00000227683	0.849049	3.18e-05	chr10	-	3.41146	chr10	-	1.19847
	TMEM26	ENSG00000286694	0.90226	1.76e-06	chr10	-	3.30999	chr10	-	1.19847
	FRAT1	ENSG00000227683	0.822742	9.1e-05	chr10	-	3.41146	chr10	+	1.20718
	SCG5	ENSG00000259721	0.841492	4.39e-05	chr15	-	1.5746	chr15	+	1.23665
	BTG1	ENSG00000257242	0.889631	3.98e-06	chr12	-	1.06226	chr12	-	1.23785
	FOSL2	ENSG00000228222	0.82901	7.2e-05	chr2	+	1.63348	chr2	+	1.26693
	FOSL2	ENSG00000270210	0.932739	1.4e-07	chr2	+	2.54281	chr2	+	1.26693
	PRELID3A	ENSG00000267199	0.890476	3.78e-06	chr18	+	1.49212	chr18	+	1.26769
	VEGFA	ENSG00000272168	0.830721	6.74e-05	chr6	+	1.4247	chr6	+	1.31204
	VEGFA	ENSG00000093134	0.954692	9.32e-09	chr6	-	1.84819	chr6	+	1.31204
	ENTREP1	ENSG00000231806	0.80999	0.000142721	chr9	+	1.5204	chr9	+	1.39755
	LAMB3	ENSG00000228192	0.950574	1.69e-08	chr1	-	0.875558	chr1	-	1.45989
	LAMB3	ENSG00000227591	0.977382	7.65e-11	chr1	-	2.23988	chr1	-	1.45989
	FBP1	ENSG00000231806	0.915534	6.56e-07	chr9	+	1.5204	chr9	-	1.50032
	FBP1	ENSG00000225756	0.969202	6.5e-10	chr9	-	3.16525	chr9	-	1.50032
	SEMA4G	ENSG00000286694	0.816472	0.000114012	chr10	-	3.30999	chr10	+	1.51016
	LYZ	ENSG00000257764	0.820809	9.76e-05	chr12	-	1.53397	chr12	+	1.54747
	CXCR4	ENSG00000228222	0.830945	6.68e-05	chr2	+	1.63348	chr2	-	1.55761
	CXCR4	ENSG00000270210	0.924425	3.09e-07	chr2	+	2.54281	chr2	-	1.55761
	TSPAN2	ENSG00000228192	0.850804	2.95e-05	chr1	-	0.875558	chr1	-	1.57981
	PCSK6	ENSG00000259721	0.815291	0.000118851	chr15	-	1.5746	chr15	-	1.59639
	OLR1	ENSG00000257181	0.813295	0.000127413	chr12	-	1.22142	chr12	-	1.62862
	NT5E	ENSG00000093134	0.920439	4.38e-07	chr6	-	1.84819	chr6	+	1.72451
	AOX1	ENSG00000270210	0.808594	0.00014963	chr2	+	2.54281	chr2	+	1.75859
	SRGN	ENSG00000286694	0.951494	1.49e-08	chr10	-	3.30999	chr10	+	1.76249
	THSD7B	ENSG00000231918	0.826524	7.91e-05	chr2	+	1.68346	chr2	+	1.79742
	SARDH	ENSG00000231806	0.880695	6.69e-06	chr9	+	1.5204	chr9	-	1.80479
	SARDH	ENSG00000225756	0.940267	6.21e-08	chr9	-	3.16525	chr9	-	1.80479
	CHST3	ENSG00000286694	0.931477	1.58e-07	chr10	-	3.30999	chr10	+	1.93285
	CYP19A1	ENSG00000259721	0.889664	3.97e-06	chr15	-	1.5746	chr15	-	1.9968
	RAB37	ENSG00000262039	0.826294	7.98e-05	chr17	+	1.37282	chr17	+	1.99898
	KLHDC8B	ENSG00000242268	0.926804	2.48e-07	chr3	+	3.04936	chr3	+	2.04264
	PDPN	ENSG00000228192	0.823247	8.93e-05	chr1	-	0.875558	chr1	+	2.08569
	PDPN	ENSG00000227591	0.892069	3.42e-06	chr1	-	2.23988	chr1	+	2.08569
	ABCA4	ENSG00000203721	0.908373	1.14e-06	chr1	-	1.30221	chr1	-	2.18449
	COL7A1	ENSG00000273033	0.817025	0.000111806	chr3	+	1.26391	chr3	-	2.2502
	DNER	ENSG00000270210	0.903248	1.64e-06	chr2	+	2.54281	chr2	-	2.3355
	GRK5	ENSG00000227683	0.919724	4.65e-07	chr10	-	3.41146	chr10	+	2.3684
	TREM1	ENSG00000093134	0.897203	2.47e-06	chr6	-	1.84819	chr6	-	2.65946
	PTGES	ENSG00000276462	0.876738	8.32e-06	chr9	-	1.19261	chr9	-	2.80767
	IGFN1	ENSG00000203721	0.905865	1.37e-06	chr1	-	1.30221	chr1	+	3.01377
	G0S2	ENSG00000228192	0.923405	3.38e-07	chr1	-	0.875558	chr1	+	3.296
	G0S2	ENSG00000227591	0.952235	1.34e-08	chr1	-	2.23988	chr1	+	3.296
	ORM2	ENSG00000225756	0.943486	4.25e-08	chr9	-	3.16525	chr9	+	3.39944
	ORM2	ENSG00000231806	0.948779	2.17e-08	chr9	+	1.5204	chr9	+	3.39944
	RFPL2	ENSG00000242082	0.894465	2.95e-06	chr22	+	3.41075	chr22	-	3.43515
	LPO	ENSG00000261888	0.847031	3.47e-05	chr17	+	1.50647	chr17	+	3.7457
	ARG1	ENSG00000272168	0.840382	4.59e-05	chr6	+	1.4247	chr6	+	3.98714
	CP	ENSG00000286714	0.838229	5.01e-05	chr3	+	3.40181	chr3	-	4.51223
	EDN1	ENSG00000093134	0.909249	1.07e-06	chr6	-	1.84819	chr6	+	4.65103
	ORM1	ENSG00000231806	0.842904	4.14e-05	chr9	+	1.5204	chr9	+	4.86074
	ORM1	ENSG00000225756	0.879732	7.06e-06	chr9	-	3.16525	chr9	+	4.86074
	CAMP	ENSG00000242268	0.82296	9.03e-05	chr3	+	3.04936	chr3	+	8.75464
