# Supplementary material for: Vitamin D Reprograms Non-Coding RNA Networks to Block Zika Virus in Human Macrophages
Source: Pathophysiology. 2026 Feb 3;33(1):15. doi: 10.3390/pathophysiology33010015 (PMC12921728; doi:10.3390/pathophysiology33010015)
Supplement: Supplementary file 1 [file pathophysiology-33-00015-s001.zip › Supplementary Table S4.xlsx]

## Sheet: lncRNA-mRNA cis less than 300Kb
	mRNA	ncRNA	correlation	p-value	Chromosome_ncRNA	Strand.ncRNA	log2FC_ncRNA	Chromosome_mRNA	Strand.mRNA	log2FC_mRNA	cis	Gene start	Gene End	LncRNA start	LncRNA End	Distance
	SPRED1	ENSG00000259225	0.948115	2.37e-08	chr15	+	-2.30028	chr15	+	-1.2865	yes	38252836	38357249	37980676	38062340	190496
	HOMER2	ENSG00000286872	0.895745	2.71e-06	chr15	-	-1.08024	chr15	-	-0.202353	yes	82836946	82986153	83095333	83108754	109180
	BTG1	ENSG00000257242	0.889631	3.98e-06	chr12	-	1.06226	chr12	-	1.23785	yes	92140278	92145846	91984976	92142914	2636
	PRELID3A	ENSG00000267199	0.890476	3.78e-06	chr18	+	1.49212	chr18	+	1.26769	yes	12407896	12432238	12438890	12448205	6652
	FBP1	ENSG00000231806	0.915534	6.56e-07	chr9	+	1.5204	chr9	-	1.50032	yes	94603133	94640249	94555054	94603990	857
	LYZ	ENSG00000257764	0.820809	9.76e-05	chr12	-	1.53397	chr12	+	1.54747	yes	69348381	69354234	69353493	69354225	741
	SCG5	ENSG00000259721	0.841492	4.39e-05	chr15	-	1.5746	chr15	+	1.23665	yes	32641676	32697098	32717270	32719007	20172
	VNN2	ENSG00000093134	0.935943	1e-07	chr6	-	1.84819	chr6	-	0.695077	yes	132743870	132763459	132722784	132736935	6935
	VNN1	ENSG00000093134	0.893407	3.15e-06	chr6	-	1.84819	chr6	-	1.00411	yes	132680849	132714055	132722784	132736935	8729
	LAMB3	ENSG00000227591	0.977382	7.65e-11	chr1	-	2.23988	chr1	-	1.45989	yes	209614870	209652425	209661356	209724125	8931
	G0S2	ENSG00000227591	0.952235	1.34e-08	chr1	-	2.23988	chr1	+	3.296	yes	209675412	209676390	209661356	209724125	15034
	FOSL2	ENSG00000270210	0.932739	1.4e-07	chr2	+	2.54281	chr2	+	1.26693	yes	28392448	28417317	28425945	28426719	8628
	SARDH	ENSG00000225756	0.940267	6.21e-08	chr9	-	3.16525	chr9	-	1.80479	yes	133663560	133739955	133654586	133657313	6247
	CP	ENSG00000286714	0.838229	5.01e-05	chr3	+	3.40181	chr3	-	4.51223	yes	149162410	149221829	149224138	149226334	2309
	RFPL2	ENSG00000242082	0.894465	2.95e-06	chr22	+	3.41075	chr22	-	3.43515	yes	32190435	32205073	32205115	32278382	42
